# Supplementary material for: A meta-analysis of the epidemiology of giant cell arteritis across time and space
Source: Arthritis Res Ther. 2021 Mar 11;23:82. doi: 10.1186/s13075-021-02450-w (PMC7948334; doi:10.1186/s13075-021-02450-w)
Supplement: Supplementary file 2 — Additional file 2: Supplementary Table 2. STROBE asssessment of the included trials. [file 13075_2021_2450_MOESM2_ESM.xlsx]

## Sheet: Incidence
Supplementary Table 2 STROBE asssessment of the included trials
Article	Missing STROBE checklist items
Khalifa M 2009	1a, 9
Richier Q 2018	Abstract - None
Tam 2008	9, 12, 19
Jonasson F 1979	None
Salvarani C 1991	1a, 9
Gonzalez-Gay MA 1992	1a, 9
Rajala SA 1993	1a, 9
Gonzalez-Gay MA 1997	9
Gonzalez-Gay MA 1999	1a, 19
Gonzalez-Gay MA 2001	9, 19
Gonzalez-Gay MA 2003	9, 19
Bustamante ME 2004	9
Dadoniene J 2005	1a, 9, 12, 19
Smeeth L 2006	1a, 9
Gonzalez-Gay MA 2007	1a, 9, 19
Yates M 2013	9
Catanoso M 2014	1a
Potocnik N 2014	Abstract - None
Mollan SP 2015	1, 5, 6, 9, 12,
Petri H 2015	1a, 9
Romero-Gomez C 2015	9
Elfving P 2016	1a, 9
Catanoso M 2017	1a
Mahr 2018	9
Potocnik N 2018	None
Pucelji NP 2018	1a
Reinhold-Keller E 2000 North Cohort	1a, 9
Reinhold-Keller E 2000 South Cohort	1a, 9
Friedman G 1982	1a, 9
Sonnenblick M 1994	1a, 9
Bas-Lando M 2007	1a, 9, 19
Pamuk ON 2009	9
Nesher G 2016	9, 19
Huston KA 1978	9
Smith CA 1983	1a, 9, 12, 19
Machado EBV 1988	1a, 3, 19
Salvarani C 1995	1a, 3, 9, 19
Salvarani C 2004	9, 19
Ramstead C 2007	9, 12, 19
Nader T 2009	9, 12, 19
Udayakumar PD 2013	Abstract - None
Chandran AK 2015	19
Martinez PJM 2016	Abstract - None
Ing EB 2019	9
Abdul-Rahan AM 2011	1a, 9
Dunstan E 2014	Poster - None
Bengtsson BA 1981	1a, 9, 12, 19
Boesen P 1987	9, 19
Nordborg E 1989	1a, 3, 9, 19
Baldursson O 1994	1a, 9, 10, 19
Gran JT 1997	1a, 9
Haugeberg G 1998	7, 12
Petursdottir V 1999	1a, 9, 19
Haugeberg G 2003	1a, 9, 12, 19
Nordborg C 2003	1a, 19
Mohammad A 2011	Poster - None
Diamantopoulos AP 2014	Poster - none
Brekke LK 2015	None
Mohammad AJ 2015	None
Brekke LK 2017	None

## Sheet: Prevalence
Article	Missing STROBE checklist items
Boesen 1987	3, 9, 19, 22
Catanoso 2017	1a, 22
Crowson 2016	9, 14
Herlyn 2014	9, 19
Khalifa 2009	9, 12, 14, 22
Kabayashi 2003	9, 19
Martinez 2016	Abstract - None
Pamuk 2009	9, 22
Romero-Gomez 2015	9

## Sheet: Mortality
Article	Missing STROBE checklist items
Andersson 1986	9, 19
Baslund 2014	9
Belvedere 2016	Abstract - none
Bengtsson 1981	1a, 9, 12, 19, 22
Bisgard 1991	9, 14, 19, 22
Boesen 1987	3,9,19,22
Brekke 2015	Abstract - none
Brekke 2017	Abstract - none
Catanoso 2014	Abstract - 1a
Catanoso 2017	1a, 9, 22
Crow 2009	1a,
Diamntopoulos 2014	None
Graham 1981	1a, 9, 19,22
Gran 2001	1a, 22
Hachulla 2001	9, 19, 22
Hernandez-Rodriguez 2002	9,19,22
Huston 1978	9
Khalifa 2009	1a, 9
Knorring 1979	1a, 5,9,12,14,19,22
Kobayashi 2003	9,19
Labarca 2015	9
Lie 1995	9, 12, 22
Lin 2018	None
Macchioni 2018	9
Matteson 1996	9, 19
Mohammad 2011	None
Mohammad 2015	None
Moinet 2017	Abstract -none
Ninan 2011	9,22
Nordborg 2003	1a, 19
Pamuk 2009	9, 22
Pierluigi 2016	Abstract - none
Pierluigi 2018	9
Rajala 1993	1a, 9
Tam 2008	9,12,19
Whitefield 1963	1a, 1b, 3, 5, 7, 9, 12,13, 14, 19, 20, 21, 22
Yates 2013	9
